# Supplementary material for: Exploring the influence of climatic variables on mycobiome composition and community diversity in lichens: insights from structural equation modeling analysis
Source: Environ Microbiome. 2023 Oct 27;18:79. doi: 10.1186/s40793-023-00535-4 (PMC10612307; doi:10.1186/s40793-023-00535-4)
Supplement: Supplementary file 1 — Supplementary Material 1 [file 40793_2023_535_MOESM1_ESM.xlsx]

## Sheet: Sheet1
Sample	Location	Subsite	Haplotype cluster	Distance to root (ML)	Distance to root (Bayesian)
A01	A	A01	Cluster 1	0	0.0070835
A02	A	A01	Cluster 2	0.00447897	0.0052147
A03	A	A01	Cluster 2	0.00447897	0.0052147
A04	A	A01	Cluster 2	0.00447897	0.0052147
A05	A	A02	Cluster 1	0	0.0070835
A06	A	A02	Cluster 1	0.00167692	0.00753621
A07	A	A02	Cluster 1	0	0.0070835
A08	A	A02	Cluster 1	0	0.00721824
A09	A	A02	Cluster 1	0	0.0070835
A10	A	A03	Cluster 1	0	0.00753621
A11	A	A03	Cluster 3	0.00167347	0.0070835
A12	A	A03	Cluster 3	0.00167347	0.0070835
A13	A	A03	Cluster 1	0.00167692	0.00753621
A14	A	A03	Cluster 1	0.00167692	0.00753621
A15	A	A04	Cluster 1	0	0.00721824
A16	A	A04	Cluster 1	0	0.0070835
A17	A	A04	Cluster 1	0	0.00721824
A18	A	A04	Cluster 1	0	0.0070835
A21	A	A05	Cluster 1	0.003355	0.0070835
A22	A	A05	Cluster 1	0	0.00753621
B01	B	A05	Cluster 2	0.00447897	0.0052147
B02	B	A05	Cluster 1	0	0.00627175
B03	B	B01	Cluster 3	0.0033546	0.0070835
B04	B	B01	Cluster 1	0	0.0070835
B05	B	B01	Cluster 3	0.00167347	0.0070835
B06	B	B01	Cluster 2	0.00447897	0.00627175
B07	B	B01	Cluster 2	0.00447897	0.00627175
B08	B	B01	Cluster 3	0.00167347	0.0070835
B09	B	B01	Cluster 3	0.00167347	0.00614749
B10	B	B01	Cluster 2	0.00447897	0.00627175
B12	B	B01	Cluster 1	0	0.00627175
B13	B	B01	Cluster 1	0	0.00627175
B14	B	B02	Cluster 1	0	0.0070835
B15	B	B02	Cluster 3	0.00167347	0.00614749
B16	B	B02	Cluster 1	0.00168519	0.00614749
B17	B	B02	Cluster 1	0	0.00627175
B18	B	B02	Cluster 3	0.00167347	0.00614749
B19	B	B02	Cluster 1	0	0.00631071
B20	B	B02	Cluster 1	0.00167692	0.00614749
B21	B	B03	Cluster 1	0	0.00627175
B22	B	B03	Cluster 1	0.00167692	0.00753621
B23	B	B03	Cluster 1	0.00167692	0.00753621
B24	B	B03	Cluster 1	0	0.00721824
B25	B	B03	Cluster 1	0.00167692	0.00614749
B26	B	B03	Cluster 1	0.00167692	0.00614749
B27	B	B03	Cluster 1	0.00167692	0.00614749
B28	B	B03	Cluster 2	0.00447897	0.0052147
B30	B	B03	Cluster 2	0.00447897	0.0052147
B31	B	B04	Cluster 2	0.00616604	0.0052147
B32	B	B04	Cluster 2	0.00672438	0.0052147
B33	B	B04	Cluster 1	0.0100931	0.00614749
B34	B	B04	Cluster 2	0.00954693	0.0052147
B35	B	B04	Cluster 1	0.0067207	0.00614749
B36	B	B04	Cluster 2	0.00447897	0.00627175
B37	B	B04	Cluster 1	0.0033551	0.00627175
B38	B	B04	Cluster 1	0.00168295	0.00614749
B39	B	B04	Cluster 1	0	0.00627175
B40	B	B05	Cluster 1	0	0.0070835
B41	B	B05	Cluster 1	0	0.00627175
B42	B	B05	Cluster 1	0	0.0070835
B43	B	B05	Cluster 1	0.0033551	0.00614749
B44	B	B05	Cluster 3	0.00167347	0.0070835
C02	C	B05	Cluster 1	0	0.00627175
C03	C	B05	Cluster 1	0.00167692	0.00614749
C05	C	C01	Cluster 2	0.00447897	0.00627175
C06	C	C01	Cluster 1	0	0.00627175
C07	C	C01	Cluster 1	0	0.00627175
C09	C	C01	Cluster 1	0.001689	0.00627175
C10	C	C01	Cluster 1	0.00503388	0.00614749
C11	C	C01	Cluster 1	0	0.00627175
C12	C	C01	Cluster 1	0	0.00627175
C13	C	C01	Cluster 1	0	0.00627175
C14	C	C02	Cluster 1	0	0.00627175
C15	C	C02	Cluster 1	0	0.00627175
C16	C	C02	Cluster 3	0.00167347	0.00614749
C18	C	C02	Cluster 1	0	0.00627175
C20	C	C02	Cluster 3	0.00336054	0.00614749
C22	C	C02	Cluster 3	0.00167347	0.00614749
C25	C	C02	Cluster 1	0.00203388	0.00627175
C26	C	C02	Cluster 3	0.00167347	0.00627175
C27	C	C03	Cluster 3	0.00167347	0.00614749
C28	C	C03	Cluster 1	0.00168477	0.00614749
C29	C	C03	Cluster 1	0	0.00627175
C30	C	C03	Cluster 1	0	0.00627175
C31	C	C03	Cluster 1	0	0.00631071
C33	C	C03	Cluster 1	0	0.00631071
C35	C	C03	Cluster 1	0	0.00627175
C36	C	C03	Cluster 1	0	0.00627175
C37	C	C04	Cluster 1	0	0.00627175
C38	C	C04	Cluster 3	0.00167347	0.00614749
